# Supplementary material for: Metabolomic Profiling of Pompe Disease‐Induced Pluripotent Stem Cell‐Derived Cardiomyocytes Reveals That Oxidative Stress Is Associated with Cardiac and Skeletal Muscle Pathology
Source: Stem Cells Transl Med. 2016 Aug 18;6(1):31–9. doi: 10.5966/sctm.2015-0409 (PMC5442755; doi:10.5966/sctm.2015-0409)
Supplement: Supplementary file 2 — Supporting Information [file SCT3-6-031-s002.xlsx]

## Sheet: Sheet1
			Concentration (pmol/106 cells)										Comparative Analysis
Compound name	KEGG ID	HMDB ID	Control			Pompe			Control		Pompe		Pompe/ Control
			1	2	3	1	2	3	Mean	S.D.	Mean	S.D.	Ratio	p-value
NAD+	C00003	HMDB00902	396.045	309.664	249.679	594.351	500.842	642.434	318.463	73.5791	579.209	72.0004	1.81877	0.011823	*
cAMP	C00575	HMDB00058	0.784608	0.700985	0.505746	0.99834	0.752054	1.00272	0.66378	0.143106	0.917703	0.143474	1.38254	0.095771
cGMP	C00942	HMDB01314	N.D.	N.D.	N.D.	N.D.	N.D.	N.D.	N.D.	N.A.	N.D.	N.A.	N.A.	N.A.
NADH	C00004	HMDB01487	111.435	84.6917	75.7438	92.6422	73.9674	75.6077	90.6236	18.5705	80.7391	10.341	0.890927	0.47721
Xanthine	C00385	HMDB00292	N.D.	N.D.	N.D.	N.D.	N.D.	N.D.	N.D.	N.A.	N.D.	N.A.	N.A.	N.A.
ADP-ribose	C00301	HMDB01178	27.7271	17.8861	8.78995	2.26201	1.3798	1.35892	18.1344	9.47103	1.66691	0.515479	0.0919198	0.094401
Mevalonic acid	C00418,C02104	HMDB00227	N.D.	N.D.	N.D.	N.D.	N.D.	N.D.	N.D.	N.A.	N.D.	N.A.	N.A.	N.A.
UDP-glucose	C00029	HMDB00286	194.876	162.047	126.51	711.428	545.959	637.256	161.144	34.1921	631.548	82.8825	3.91914	0.0044648	**
Uric acid	C00366	HMDB00289	N.D.	N.D.	N.D.	N.D.	N.D.	N.D.	N.D.	N.A.	N.D.	N.A.	N.A.	N.A.
NADP+	C00006	HMDB00217	17.3598	18.4064	12.8623	11.3249	9.32584	10.0111	16.2095	2.94561	10.2206	1.01589	0.630532	0.059342
IMP	C00130	HMDB00175	9.48497	9.0314	8.84248	12.9565	10.1282	10.3449	9.11962	0.330203	11.1432	1.57407	1.2219	0.1508
Sedoheptulose 7-phosphate	C05382	HMDB01068	N.D.	N.D.	N.D.	N.D.	N.D.	N.D.	N.D.	N.A.	N.D.	N.A.	N.A.	N.A.
Glucose 6-phosphate	C00668,C01172,C00092	HMDB01401	34.8768	37.4379	18.311	84.011	59.6809	68.9167	30.2086	10.3829	70.8695	12.2821	2.34601	0.012625	*
Fructose 6-phosphate	C05345,C00085	HMDB00124	3.52136	2.36934	N.D.	11.2239	8.66961	9.57653	2.94535	0.814602	9.82333	1.29489	3.33521	0.0054583	**
Fructose 1-phosphate	C01094,C02976	HMDB01076	N.D.	N.D.	N.D.	N.D.	N.D.	N.D.	N.D.	N.A.	N.D.	N.A.	N.A.	N.A.
Galactose 1-phosphate	C00446	HMDB00645	13.8885	10.1071	10.564	N.D.	10.793	11.4026	11.5199	2.06399	11.0978	0.43101	0.963361	0.76093
Glucose 1-phosphate	C00103	HMDB01586	N.D.	N.D.	N.D.	N.D.	N.D.	N.D.	N.D.	N.A.	N.D.	N.A.	N.A.	N.A.
Acetoacetyl CoA	C00332	HMDB01484	N.D.	N.D.	N.D.	N.D.	N.D.	N.D.	N.D.	N.A.	N.D.	N.A.	N.A.	N.A.
Acetyl CoA	C00024	HMDB01206	6.84598	6.51088	5.55002	2.93692	1.95999	3.3037	6.30229	0.672688	2.73353	0.694558	0.433737	0.0030845	**
Folic acid	C00504	HMDB00121	3.47255	4.14144	4.93325	4.38803	3.61179	4.03687	4.18241	0.731216	4.01223	0.388707	0.959311	0.74511
Ribose 5-phosphate	C00117	HMDB01548	4.00708	2.25856	1.18164	3.75725	2.62622	3.70878	2.48243	1.42596	3.36408	0.639465	1.35516	0.40585
CoA	C00010	HMDB01423	13.1289	13.387	11.0191	9.30696	7.58489	7.86862	12.5117	1.29904	8.25349	0.923296	0.659663	0.012506	*
Ribose 1-phosphate	C00620	HMDB01489	N.D.	N.D.	N.D.	N.D.	N.D.	N.D.	N.D.	N.A.	N.D.	N.A.	N.A.	N.A.
Ribulose 5-phosphate	C00199,C01101	HMDB00618	N.D.	N.D.	N.D.	7.26034	5.38669	7.20383	N.D.	N.A.	6.61695	1.06581	1<	N.A.
Xylulose 5-phosphate	C00231,C03291	HMDB00868	N.D.	N.D.	N.D.	N.D.	N.D.	N.D.	N.D.	N.A.	N.D.	N.A.	N.A.	N.A.
Erythrose 4-phosphate	C00279,C03604	HMDB01321	N.D.	N.D.	N.D.	N.D.	N.D.	N.D.	N.D.	N.A.	N.D.	N.A.	N.A.	N.A.
HMG CoA	C00356	HMDB01375	2.42006	2.5346	2.648	4.6977	3.42338	4.87279	2.53422	0.113971	4.33129	0.791131	1.70912	0.056236
Glyceraldehyde 3-phosphate	C00118,C00661	HMDB01112	90.898	56.1934	35.4395	64.2691	50.3006	62.6299	60.8436	28.0202	59.0665	7.63562	0.970792	0.92414
NADPH	C00005	HMDB00221	N.D.	34.2266	N.D.	37.472	31.6009	33.1481	34.2266	N.A.	34.0737	3.04304	0.995531	N.A.
Malonyl CoA	C00083	HMDB01175	1.85785	1.76854	1.86616	1.84451	N.D.	N.D.	1.83085	0.0541237	1.84451	N.A.	1.00746	N.A.
Phosphocreatine	C02305	HMDB01511	N.D.	N.D.	N.D.	18.7195	8.58215	16.4604	N.D.	N.A.	14.5873	5.32189	1<	N.A.
XMP	C00655	HMDB01554	N.D.	N.D.	N.D.	N.D.	N.D.	N.D.	N.D.	N.A.	N.D.	N.A.	N.A.	N.A.
Dihydroxyacetone phosphate	C00111	HMDB01473	133.666	92.4573	49.0627	262.595	171.802	222.926	91.7286	42.3063	219.107	45.517	2.38865	0.024002	*
Adenylosuccinic acid	C03794	HMDB00536	2.62015	2.52224	2.48295	3.49573	2.95992	3.28344	2.54178	0.0706584	3.24636	0.269825	1.2772	0.038267	*
Fructose 1,6-diphosphate	C00354	HMDB01058	272.715	157.845	141.172	1025.56	804.822	1067.61	190.577	71.6204	965.995	141.155	5.06878	0.0035896	**
6-Phosphogluconic acid	C00345	HMDB01316	4.33291	4.0532	3.22628	14.0428	12.6287	12.931	3.8708	0.575424	13.2008	0.744691	3.41036	0.00010357	***
N-Carbamoylaspartic acid	C00438	HMDB00828	17.0293	12.4623	15.5621	88.7056	77.0021	66.12	15.0179	2.33164	77.2759	11.2953	5.14559	0.0086038	**
PRPP	C00119	HMDB00280	33.2502	25.2678	21.6261	29.6395	21.4927	31.1235	26.7147	5.94557	27.4186	5.18533	1.02635	0.8848
2-Phosphoglyceric acid	C00631	HMDB03391	9.27783	4.80358	2.73322	8.52351	7.45915	8.83728	5.60488	3.34508	8.27331	0.72233	1.47609	0.29963
2,3-Diphosphoglyceric acid	C01159	HMDB01294	10.4036	8.31845	8.16015	31.2997	25.1917	28.7657	8.96074	1.25208	28.419	3.06875	3.1715	0.0034014	**
3-Phosphoglyceric acid	C00197	HMDB00807	83.0676	52.8589	43.287	83.6181	69.798	86.7593	59.7378	20.7633	80.0585	9.02352	1.34016	0.22662
Phosphoenolpyruvic acid	C00074	HMDB00263	16.0104	N.D.	N.D.	0.953028	3.61182	8.35346	16.0104	N.A.	4.3061	3.74875	0.268957	N.A.
GMP	C00144	HMDB01397	20.283	20.6281	14.1067	38.3612	36.8799	37.0678	18.3393	3.66956	37.4363	0.80647	2.04132	0.009455	**
AMP	C00020	HMDB00045	40.8825	29.6729	22.328	119.337	112.41	106.54	30.9611	9.34412	112.763	6.40582	3.64207	0.0004689	***
2-Oxoisovaleric acid	C00141	HMDB00019	N.D.	N.D.	N.D.	32.8715	N.D.	28.5237	N.D.	N.A.	30.6976	3.0744	1<	N.A.
GDP	C00035	HMDB01201	41.1894	36.7346	30.0423	84.6448	77.6925	89.078	35.9888	5.61087	83.8051	5.73899	2.32865	0.00049893	***
Lactic acid	C00186,C00256,C01432	HMDB00190,HMDB01311	4318.99	827.53	994.199	13601.9	14972.8	15604.9	2046.91	1969.45	14726.5	1024	7.19454	0.0021723	**
ADP	C00008	HMDB01341	200.461	155.268	133.755	604.616	563.347	625.19	163.162	34.0462	597.717	31.4934	3.66335	8.791e-05	***
GTP	C00044	HMDB01273	364.471	279.14	206.727	665.49	674.185	734.85	283.446	78.9601	691.508	37.7855	2.43965	0.0046555	**
Glyoxylate	C00048	HMDB00119	N.D.	N.D.	N.D.	N.D.	N.D.	N.D.	N.D.	N.A.	N.D.	N.A.	N.A.	N.A.
ATP	C00002	HMDB00538	1582.07	1145.39	899.038	3301.52	3365.99	3687.01	1208.83	345.907	3451.51	206.485	2.85524	0.0016522	**
Glycerol 3-phosphate	C00093	HMDB00126	179.22	122.425	93.2751	171.389	143.987	157.822	131.64	43.7073	157.733	13.7009	1.19821	0.41294
Glycolic acid	C00160	HMDB00115	N.D.	N.D.	N.D.	N.D.	N.D.	N.D.	N.D.	N.A.	N.D.	N.A.	N.A.	N.A.
Pyruvic acid	C00022	HMDB00243	80.9636	73.7279	99.5814	805.382	764.396	874.436	84.7576	13.3378	814.738	55.6131	9.61256	0.0011735	**
N-Acetylglutamic acid	C00624	HMDB01138	N.D.	N.D.	N.D.	24.5436	17.2931	19.5672	N.D.	N.A.	20.468	3.70825	1<	N.A.
2-Hydroxyglutaric acid	C02630,C01087,C03196	HMDB00606,HMDB00694	81.6119	49.6318	47.5302	154.708	164.823	194.49	59.5913	19.0993	171.34	20.676	2.87526	0.0023974	**
Carbamoylphosphate	C00169	HMDB01096	N.D.	N.D.	N.D.	N.D.	N.D.	N.D.	N.D.	N.A.	N.D.	N.A.	N.A.	N.A.
Succinic acid	C00042	HMDB00254	661.9	453.611	390.455	424.017	467.6	551.411	501.989	142.042	481.009	64.7468	0.958207	0.83192
Malic acid	C00149,C00497,C00711	HMDB00156,HMDB00744	N.D.	N.D.	N.D.	592.153	865.402	1183.99	N.D.	N.A.	880.516	296.209	1<	N.A.
2-Oxoglutaric acid	C00026	HMDB00208	12.5424	N.D.	N.D.	128.972	124.178	137.234	12.5424	N.A.	130.128	6.60467	10.3751	N.A.
Fumaric acid	C00122	HMDB00134	N.D.	N.D.	N.D.	30.3231	87.1731	120.381	N.D.	N.A.	79.2925	45.5434	1<	N.A.
Citric acid	C00158	HMDB00094	265.72	268.141	230.665	293.536	275.966	269.212	254.842	20.9729	279.571	12.5564	1.09704	0.17038
cis-Aconitic acid	C00417	HMDB00072	1.11952	0.814924	0.494244	0.709345	N.D.	0.470478	0.809563	0.312672	0.589911	0.168904	0.728679	0.38519
Isocitric acid	C00311	HMDB00193	N.D.	N.D.	N.D.	N.D.	N.D.	N.D.	N.D.	N.A.	N.D.	N.A.	N.A.	N.A.
Urea	C00086	HMDB00294	N.D.	N.D.	N.D.	N.D.	N.D.	N.D.	N.D.	N.A.	N.D.	N.A.	N.A.	N.A.
Gly	C00037	HMDB00123	5710.54	3912.28	3075.81	6449.71	7073.8	6853.34	4232.88	1346.31	6792.28	316.497	1.60465	0.07414
Putrescine	C00134	HMDB01414	N.D.	N.D.	N.D.	99.5303	128.345	110.625	N.D.	N.A.	112.833	14.5335	1<	N.A.
Sarcosine	C00213	HMDB00271	N.D.	N.D.	N.D.	N.D.	N.D.	N.D.	N.D.	N.A.	N.D.	N.A.	N.A.	N.A.
β-Ala	C00099	HMDB00056	29.8592	26.9335	15.8891	60.6267	64.795	60.2248	24.2273	7.36773	61.8822	2.53059	2.55424	0.0071869	**
Ala	C00041,C00133,C01401	HMDB00161,HMDB01310	9314.4	6818.75	5532.61	9233.87	9600.04	9929.15	7221.92	1922.86	9587.69	347.805	1.32758	0.16305
γ-Aminobutyric acid	C00334	HMDB00112	N.D.	N.D.	N.D.	N.D.	N.D.	N.D.	N.D.	N.A.	N.D.	N.A.	N.A.	N.A.
N,N-Dimethylglycine	C01026	HMDB00092	N.D.	N.D.	N.D.	N.D.	N.D.	N.D.	N.D.	N.A.	N.D.	N.A.	N.A.	N.A.
Choline	C00114	HMDB00097	N.D.	N.D.	N.D.	115.274	141.365	175.368	N.D.	N.A.	144.002	30.1334	1<	N.A.
Ser	C00065,C00716,C00740	HMDB00187,HMDB03406	1701.01	1472.98	1286.47	2084.95	2085.58	2218.27	1486.82	207.615	2129.6	76.7935	1.43232	0.022377	*
Carnosine	C00386	HMDB00033	N.D.	N.D.	N.D.	N.D.	N.D.	N.D.	N.D.	N.A.	N.D.	N.A.	N.A.	N.A.
Creatinine	C00791	HMDB00562	N.D.	N.D.	N.D.	N.D.	N.D.	N.D.	N.D.	N.A.	N.D.	N.A.	N.A.	N.A.
Pro	C00148,C00763,C16435	HMDB00162,HMDB03411	1143.72	518.807	204.777	947.663	1154.8	1383.93	622.435	477.973	1162.13	218.225	1.86707	0.17983
Val	C00183,C06417,C16436	HMDB00883	1120.26	938.708	745.041	1978.13	2224.57	2214.05	934.671	187.645	2138.92	139.344	2.28842	0.0012508	**
Betaine	C00719	HMDB00043	N.D.	N.D.	N.D.	N.D.	N.D.	N.D.	N.D.	N.A.	N.D.	N.A.	N.A.	N.A.
Homoserine	C00263	HMDB00719	N.D.	N.D.	N.D.	N.D.	N.D.	N.D.	N.D.	N.A.	N.D.	N.A.	N.A.	N.A.
Thr	C00188,C00820	HMDB00167	2626.28	1947.27	1762.71	3005.04	3149.42	3285.05	2112.09	454.766	3146.5	140.026	1.48976	0.048518	*
Betaine aldehyde	C00576	HMDB01252	N.D.	N.D.	N.D.	N.D.	N.D.	N.D.	N.D.	N.A.	N.D.	N.A.	N.A.	N.A.
Cys	C00097,C00736,C00793	HMDB00574,HMDB03417	421.841	265.58	190.867	87.0425	97.7568	71.026	292.763	117.862	85.2751	13.4528	0.291277	0.090964
Hydroxyproline	C01015,C01157	HMDB06055,HMDB00725	N.D.	N.D.	N.D.	N.D.	N.D.	N.D.	N.D.	N.A.	N.D.	N.A.	N.A.	N.A.
Creatine	C00300	HMDB00064	N.D.	N.D.	N.D.	N.D.	N.D.	N.D.	N.D.	N.A.	N.D.	N.A.	N.A.	N.A.
Leu	C00123,C01570,C16439	HMDB00687	1286.39	1018.91	928.045	2061.1	2269.54	2279.32	1077.78	186.285	2203.32	123.266	2.04431	0.0017628	**
Ile	C00407,C06418,C16434	HMDB00172	981.387	814.174	702.281	1731.19	1930.06	1928.34	832.614	140.464	1863.19	114.325	2.23776	0.00072475	***
Asn	C00152,C01905,C16438	HMDB00168	584.805	421.354	384.29	795.057	885.529	873.486	463.483	106.69	851.357	49.1277	1.83687	0.012627	*
Ornithine	C00077,C00515,C01602	HMDB00214,HMDB03374	26.7859	N.D.	N.D.	28.4458	24.5626	28.6718	26.7859	N.A.	27.2267	2.31	1.01646	N.A.
Asp	C00049,C00402,C16433	HMDB00191,HMDB06483	551.255	558.493	591.591	2604.44	2656.61	2886.33	567.113	21.5056	2715.79	149.978	4.78881	0.001342	**
Homocysteine	C00155,C05330	HMDB00742	N.D.	N.D.	N.D.	N.D.	N.D.	N.D.	N.D.	N.A.	N.D.	N.A.	N.A.	N.A.
Adenine	C00147	HMDB00034	N.D.	N.D.	N.D.	N.D.	N.D.	N.D.	N.D.	N.A.	N.D.	N.A.	N.A.	N.A.
Hypoxanthine	C00262	HMDB00157	N.D.	N.D.	N.D.	N.D.	N.D.	N.D.	N.D.	N.A.	N.D.	N.A.	N.A.	N.A.
Spermidine	C00315	HMDB01257	N.D.	N.D.	N.D.	31.7648	34.6993	31.792	N.D.	N.A.	32.752	1.68641	1<	N.A.
Gln	C00064,C00303,C00819	HMDB00641,HMDB03423	1539.28	1419.84	1202.8	5284.72	5341.06	6087.73	1387.31	170.583	5571.17	448.238	4.01581	0.0014092	**
Lys	C00047,C00739,C16440	HMDB00182,HMDB03405	897.541	820.492	786.714	1207.28	1263.13	1182.52	834.916	56.804	1217.64	41.295	1.4584	0.0010752	**
Glu	C00025,C00217,C00302	HMDB00148,HMDB03339	6287.89	5268.36	4265.19	20349.3	21501.8	22586.9	5273.81	1011.36	21479.3	1118.96	4.07283	5.2873e-05	***
Met	C00073,C00855,C01733	HMDB00696	240.134	192.522	187.771	400.046	454.741	436.498	206.809	28.9576	430.428	27.8483	2.08128	0.00065225	***
Guanine	C00242	HMDB00132	N.D.	N.D.	N.D.	N.D.	N.D.	N.D.	N.D.	N.A.	N.D.	N.A.	N.A.	N.A.
His	C00135,C00768,C06419	HMDB00177	246.583	204.553	179.297	396.343	440.155	413.198	210.145	33.9896	416.565	22.0993	1.98228	0.0017769	**
Carnitine	C00318,C00487,C15025	HMDB00062	737.229	687.787	558.082	531.201	520.139	569.182	661.033	92.5214	540.174	25.7235	0.817167	0.14392
Phe	C00079,C02057,C02265	HMDB00159	597.587	497.96	430.013	961.795	1058.53	1107.96	508.52	84.2846	1042.76	74.3482	2.05058	0.0012679	**
Arg	C00062,C00792	HMDB00517,HMDB03416	326.298	333.702	339.824	469.247	528.822	518.018	333.275	6.77281	505.363	31.7398	1.51635	0.0087799	**
Citrulline	C00327	HMDB00904	N.D.	N.D.	N.D.	N.D.	N.D.	N.D.	N.D.	N.A.	N.D.	N.A.	N.A.	N.A.
Tyr	C00082,C01536,C06420	HMDB00158	576.376	466.309	426.034	963.671	1054.82	1084.88	489.573	77.824	1034.46	63.1172	2.11298	0.00086327	***
S-Adenosylhomocysteine	C00021	HMDB00939	N.D.	N.D.	N.D.	N.D.	N.D.	N.D.	N.D.	N.A.	N.D.	N.A.	N.A.	N.A.
Spermine	C00750	HMDB01256	N.D.	N.D.	N.D.	N.D.	N.D.	N.D.	N.D.	N.A.	N.D.	N.A.	N.A.	N.A.
Trp	C00078,C00525,C00806	HMDB00929	135.111	114.205	100.066	205.457	231.538	233.721	116.461	17.6311	223.572	15.7263	1.91972	0.0014982	**
Cystathionine	C00542,C02291	HMDB00099	N.D.	N.D.	N.D.	N.D.	N.D.	N.D.	N.D.	N.A.	N.D.	N.A.	N.A.	N.A.
Adenosine	C00212	HMDB00050	N.D.	N.D.	N.D.	N.D.	N.D.	N.D.	N.D.	N.A.	N.D.	N.A.	N.A.	N.A.
Inosine	C00294	HMDB00195	N.D.	N.D.	N.D.	N.D.	N.D.	N.D.	N.D.	N.A.	N.D.	N.A.	N.A.	N.A.
Guanosine	C00387	HMDB00133	N.D.	N.D.	N.D.	N.D.	N.D.	N.D.	N.D.	N.A.	N.D.	N.A.	N.A.	N.A.
Argininosuccinic acid	C03406	HMDB00052	N.D.	N.D.	N.D.	32.6015	N.D.	46.215	N.D.	N.A.	39.4083	9.62624	1<	N.A.
Glutathione (GSSG)	C00127	HMDB03337	25.7347	61.4567	23.0035	1083.91	1125.76	1236.42	36.7316	21.456	1148.7	78.8008	31.2727	0.00086676	***
Glutathione (GSH)	C00051	HMDB00125	5644.89	4384.1	3702.36	6359.34	6287.92	6657.32	4577.11	985.544	6434.86	195.938	1.40588	0.077148
S-Adenosylmethionine	C00019	HMDB01185	62.5857	67.2352	44.7816	59.6372	52.6765	62.5822	58.2008	11.8516	58.2986	5.08672	1.00168	0.99042
