# Supplementary material for: Metabolomic Profiling of Pompe Disease‐Induced Pluripotent Stem Cell‐Derived Cardiomyocytes Reveals That Oxidative Stress Is Associated with Cardiac and Skeletal Muscle Pathology
Source: Stem Cells Transl Med. 2016 Aug 18;6(1):31–9. doi: 10.5966/sctm.2015-0409 (PMC5442755; doi:10.5966/sctm.2015-0409)
Supplement: Supplementary file 3 — Supporting Information [file SCT3-6-031-s003.xlsx]

## Sheet: Sheet1
			Concentration (pmol/106 cells)										Comparative Analysis
Compound name	KEGG ID	HMDB ID	Control			Pompe			Control		Pompe		Pompe/ Control
			1	2	3	1	2	3	Mean	S.D.	Mean	S.D.	Ratio	p-value
Adenylate Energy Charge	No ID	No ID	0.92261	0.919338	0.915455	0.895256	0.902497	0.905146	0.919134	0.0035823	0.900966	0.00511971	0.980233	0.00974	**
Total Adenylate	No ID	No ID	1823.41	1330.34	1055.12	4025.48	4041.74	4418.74	1402.96	389.261	4161.99	222.506	2.96658	0.0013551	**
Guanylate Energy Charge	No ID	No ID	0.90403	0.884116	0.883895	0.897674	0.903993	0.905218	0.89068	0.0115618	0.902295	0.00404849	1.01304	0.21758
Total Guanylate	No ID	No ID	425.943	336.502	250.876	788.496	788.758	860.995	337.774	87.5407	812.75	41.7821	2.40619	0.0040825	**
GSH/GSSG	No ID	No ID	219.349	71.3364	160.947	5.86703	5.58547	5.38433	150.544	74.5527	5.61228	0.242464	0.0372799	0.078018
Total Glutathione	No ID	No ID	5696.36	4507.01	3748.36	8527.17	8539.44	9130.17	4650.58	981.9	8732.26	344.653	1.87767	0.011555	*
NADPH/NADP+	No ID	No ID	N.D.	1.85949	N.D.	3.30881	3.38853	3.31115	1.85949	N.A.	3.33616	0.0453673	1.79412	N.A.
NADH/NAD+	No ID	No ID	0.28137	0.273495	0.303365	0.155871	0.147686	0.117689	0.286077	0.0154812	0.140416	0.0201024	0.490831	0.00078339	***
Lactate/Pyruvate	No ID	No ID	53.3448	11.2241	9.98378	16.8887	19.5878	17.8457	24.8509	24.6843	18.1074	1.36843	0.728642	0.68289
Glycerol 3-phosphate/DHAP	No ID	No ID	1.34081	1.32412	1.90114	0.652673	0.838102	0.707957	1.52202	0.328432	0.732911	0.0951996	0.481537	0.044092	*
Total Amino Acids	No ID	No ID	36288.7	28005.2	23322.2	61216.1	65002.3	67573.7	29205.4	6566.02	64597.4	3198.1	2.21183	0.0040334	**
Total Essential Amino Acids	No ID	No ID	8131.28	6548.79	5821.94	11946.4	13021.7	13080.6	6834	1180.79	12682.9	638.535	1.85585	0.0044128	**
Total Non-essential Amino Acids	No ID	No ID	28157.4	21456.4	17500.3	49269.7	51980.6	54493.1	22371.4	5387.16	51914.4	2612.31	2.32057	0.0038688	**
Total Glucogenic Amino Acids	No ID	No ID	34104.8	26165.8	21607.5	57947.7	61469.6	64111.9	27292.7	6324.4	61176.4	3092.53	2.24149	0.0040785	**
Total Ketogenic Amino Acids	No ID	No ID	7100.67	5679.31	5135.86	10135.5	10957	11101.8	5971.95	1014.57	10731.5	521.134	1.79698	0.0055437	**
Total BCAA	No ID	No ID	3388.04	2771.79	2375.37	5770.42	6424.17	6421.71	2845.07	510.298	6205.43	376.738	2.18112	0.0011476	**
Total Aromatic Amino Acids	No ID	No ID	1309.07	1078.47	956.113	2130.92	2344.89	2426.56	1114.55	179.225	2300.79	152.673	2.06432	0.0010623	**
Fischer's Ratio	No ID	No ID	2.58812	2.5701	2.4844	2.70794	2.73965	2.64642	2.54754	0.0554184	2.69801	0.0474003	1.05906	0.024243	*
Total Glu-related Amino Acids	No ID	No ID	9543.78	7745.26	6191.9	27447.3	28966.6	30989.8	7826.98	1677.44	29134.6	1777.2	3.72232	0.00011454	***
Total Pyr-related Amino Acids	No ID	No ID	19909.2	14531.1	11948.5	21066.1	22238.1	22590.6	15462.9	4061.31	21964.9	798.125	1.42049	0.10406
Total Acetyl CoA-related Amino Acids	No ID	No ID	3300.43	2767.78	2517.11	5205.02	5694.27	5623.89	2861.77	400.03	5507.73	264.503	1.92459	0.0013025	**
Total Fumarate-related Amino Acids	No ID	No ID	1173.96	964.269	856.047	1925.47	2113.35	2192.84	998.093	161.634	2077.22	137.3	2.08119	0.0010277	**
Total Succinyl CoA-related Amino Acids	No ID	No ID	2341.79	1945.4	1635.09	4109.36	4609.37	4578.88	1974.09	354.219	4432.54	280.294	2.24535	0.00090068	***
Total Oxaloacetate-related Amino Acids	No ID	No ID	1136.06	979.846	975.881	3399.49	3542.14	3759.82	1030.6	91.3561	3567.15	181.46	3.46125	0.00023987	***
Malate/Asp	No ID	No ID	N.D.	N.D.	N.D.	0.227363	0.325754	0.410207	N.D.	N.A.	0.321108	0.0915101	1<	N.A.
Citrulline/Ornithine	No ID	No ID	N.D.	N.D.	N.D.	N.D.	N.D.	N.D.	N.D.	N.A.	N.D.	N.A.	N.A.	N.A.
Glu/2-Oxoglutarate	No ID	No ID	501.333	N.D.	N.D.	157.781	173.153	164.586	501.333	N.A.	165.173	7.70276	0.329469	N.A.
G6P/R5P	No ID	No ID	8.70381	16.576	15.4963	22.3597	22.725	18.582	13.592	4.2676	21.2222	2.29377	1.56138	0.070354
SAM/SAH	No ID	No ID	N.D.	N.D.	N.D.	N.D.	N.D.	N.D.	N.D.	N.A.	N.D.	N.A.	N.A.	N.A.
Putrescine/Spermidine	No ID	No ID	N.D.	N.D.	N.D.	3.13335	3.69877	3.47965	N.D.	N.A.	3.43726	0.285084	1<	N.A.
