# Supplementary material for: Metabolomic Profiling of Pompe Disease‐Induced Pluripotent Stem Cell‐Derived Cardiomyocytes Reveals That Oxidative Stress Is Associated with Cardiac and Skeletal Muscle Pathology
Source: Stem Cells Transl Med. 2016 Aug 18;6(1):31–9. doi: 10.5966/sctm.2015-0409 (PMC5442755; doi:10.5966/sctm.2015-0409)
Supplement: Supplementary file 4 — Supporting Information [file SCT3-6-031-s004.xlsx]

## Sheet: Sheet1
			m/z	MT/RT	Relative Area										Comparative Analysis
Compound name	KEGG ID	HMDB ID			Control			Pompe			Control		Pompe		Pompe vs Control
					1	2	3	1	2	3	Mean	S.D.	Mean	S.D.	Ratio	p-value
Linoleic acid	C01595	HMDB00673	279.234	14.0757	N.D.	N.D.	N.D.	0.0030206	0.0032128	0.00141517	N.D.	N.A.	0.00254952	0.000987067	1<	N.A.
cis-8,11,14-Eicosatrienoic acid	C03242	HMDB02925	305.249	14.2941	N.D.	N.D.	N.D.	0.00215058	0.00217973	0.00129692	N.D.	N.A.	0.00187575	0.000501486	1<	N.A.
Sphinganine	C00836	HMDB00269	302.305	11.1194	N.D.	N.D.	N.D.	0.00587891	0.00360078	0.00283142	N.D.	N.A.	0.0041037	0.00158477	1<	N.A.
Ethyl arachidonate	No ID	No ID	350.309	14.9366	N.D.	N.D.	N.D.	0.00232347	0.00206515	0.000839558	N.D.	N.A.	0.00174273	0.000792759	1<	N.A.
7-Dehydrocholesterol	C01164	HMDB00032	367.337	15.7421	N.D.	N.D.	N.D.	0.0031265	0.00304698	0.00279174	N.D.	N.A.	0.00298841	0.000174899	1<	N.A.
Cycloartenol	C01902	No ID	409.384	16.167	N.D.	N.D.	N.D.	0.002654	0.0020111	0.00178406	N.D.	N.A.	0.00214972	0.00045123	1<	N.A.
Trilaurin	No ID	HMDB11188	656.572	17.8226	N.D.	N.D.	N.D.	0.0019088	0.00154059	0.00142485	N.D.	N.A.	0.00162475	0.000252716	1<	N.A.
AC(20:1)	No ID	No ID	454.391	12.2525	0.0121821	0.0117198	0.0076609	0.0578193	0.0485091	0.0355413	0.0105209	0.00248762	0.0472899	0.0111889	4.49484	0.024951	*
Arachidonic acid	C00219	HMDB01043	303.233	14.0045	0.00100762	N.D.	N.D.	0.00393383	0.00408342	0.00204554	0.00100762	N.A.	0.00335426	0.00113585	3.32891	N.A.
Sphingosine	C00319	HMDB00252	300.29	10.9386	0.00178375	0.0017168	0.00141092	0.00516677	0.00427979	0.00333944	0.00163716	0.000198765	0.004262	0.000913795	2.60329	0.033159	*
AC(18:2)	No ID	No ID	424.346	11.1604	0.13703	0.108469	0.0474655	0.30271	0.249432	0.187288	0.0976551	0.0457512	0.246477	0.0577677	2.52395	0.027099	*
Oleic acid	C00712	HMDB00207	281.249	14.5571	0.00134883	N.D.	N.D.	0.00362961	0.00349162	0.00168785	0.00134883	N.A.	0.00293636	0.00108344	2.17696	N.A.
AC(16:1)	No ID	No ID	398.328	10.9367	0.0369216	0.0280474	0.0112512	0.0537508	0.0463623	0.0324483	0.0254068	0.0130374	0.0441871	0.0108165	1.73919	0.12966
AC(18:1)	No ID	No ID	426.362	11.6095	0.272593	0.226447	0.0932906	0.370824	0.305621	0.24638	0.197443	0.0931032	0.307608	0.062246	1.55796	0.17399
1,2-Distearoyl-glycero-3-phosphocholine	No ID	HMDB08036	790.642	16.9539	N.D.	0.00421803	N.D.	0.00946289	0.00673437	0.00339165	0.00421803	N.A.	0.00652964	0.00304079	1.54803	N.A.
Sphingomyelin(d18:1/18:0)	No ID	HMDB01348	731.608	16.3017	0.0563975	0.0399773	0.0596168	0.0846139	0.0734867	0.058542	0.0519972	0.0105333	0.0722142	0.0130825	1.38881	0.10861
AC(16:2)	No ID	No ID	396.312	10.4839	0.013509	0.0107359	0.0042939	0.0141354	0.013632	0.00898348	0.00951291	0.00472769	0.0122503	0.0028403	1.28775	0.44828
AC(20:0)	No ID	No ID	456.406	12.8344	0.00596268	0.00592278	0.00373751	0.00827299	0.00537745	0.00476794	0.00520766	0.00127334	0.00613946	0.00187265	1.17893	0.52036
AC(17:1)	No ID	No ID	412.343	11.2633	0.00186954	0.00155827	N.D.	0.00244817	0.00182687	0.00161176	0.0017139	0.000220097	0.00196227	0.00043433	1.14491	0.46261
1-Oleoyl-glycero-3-phosphocholine	No ID	HMDB10385	522.357	13.0764	0.00439551	0.00524435	0.00368013	0.00614558	0.00464991	0.00424635	0.00443999	0.000783059	0.00501395	0.00100058	1.12927	0.48005
AC(15:0)	No ID	No ID	386.327	11.0725	0.00155501	0.00116075	N.D.	0.00190805	0.0014038	0.00118676	0.00135788	0.000278779	0.00149954	0.000370053	1.10432	0.66164
AC(14:0)	No ID	No ID	372.312	10.6891	0.0128251	0.0108549	0.00480475	0.0127021	0.0104681	0.00793978	0.00949493	0.00417957	0.01037	0.00238266	1.09216	0.77231
Palmitic acid	C00249	HMDB00220	255.234	14.4493	0.00724822	0.00582488	0.00501604	0.00864328	0.00509862	0.00493858	0.00602972	0.0011301	0.00622682	0.00209424	1.03269	0.89482
AC(14:2)	No ID	No ID	368.28	9.7877	0.00135181	0.00114774	N.D.	N.D.	0.00124053	N.D.	0.00124978	0.000144296	0.00124053	N.A.	0.992599	N.A.
Palmitoylcarnitine	C02990	HMDB00222	400.345	11.4395	0.110896	0.0948811	0.0361725	0.0999992	0.0724354	0.0603062	0.08065	0.0393422	0.0775803	0.0203405	0.961938	0.91204
Cholesterol	C00187	HMDB00067	369.353	15.9991	0.0119783	0.0108419	0.0131599	0.0135051	0.00986354	0.00995148	0.0119934	0.00115907	0.0111067	0.00207754	0.926072	0.56273
AC(17:0)	No ID	No ID	414.359	11.8016	0.00335397	0.00310835	0.00142215	0.00253005	0.00197966	0.00168016	0.00262816	0.00105163	0.00206329	0.000431071	0.785071	0.46006
AC(14:1)	No ID	No ID	370.296	10.1687	0.00167303	0.00135012	N.D.	N.D.	0.00111587	N.D.	0.00151157	0.000228335	0.00111587	N.A.	0.738216	N.A.
1-Palmitoyl-glycero-3-phosphocholine	No ID	HMDB10382	496.341	12.9157	0.0124212	0.0151992	0.011061	0.00930589	0.00703222	0.00655357	0.0128938	0.00210919	0.00763056	0.00147048	0.591802	0.02879	*
Stearic acid	C01530	HMDB00827	283.265	15.1121	0.012152	0.00754856	0.00808932	0.00689131	0.00449728	0.00432084	0.0092633	0.00251628	0.00523647	0.00143584	0.565293	0.090423
AC(18:0)	No ID	No ID	428.376	12.1527	0.0922369	0.0874386	0.0351764	0.0402637	0.0293496	0.0249915	0.0716173	0.0316498	0.0315349	0.00786713	0.440325	0.15293
1-Stearoyl-glycero-3-phosphocholine	No ID	HMDB10384	524.373	13.6582	0.0242535	0.0334628	0.0215537	0.004686	0.00312641	0.00324389	0.0264233	0.00624405	0.00368543	0.000868502	0.139477	0.022478	*
AC(12:0)	No ID	No ID	344.28	9.89219	0.00228566	0.00236535	N.D.	N.D.	N.D.	N.D.	0.00232551	5.63489e-05	N.D.	N.A.	<1	N.A.
